# Supplementary material for: Transmembrane Chemical Absorption Process for Recovering Ammonia as an Organic Fertilizer Using Citric Acid as the Trapping Solution
Source: Membranes (Basel). 2024 Apr 29;14(5):102. doi: 10.3390/membranes14050102 (PMC11123178; doi:10.3390/membranes14050102)
Supplement: Supplementary file 1 [file membranes-14-00102-s001.zip]

Archive with 1 entries (1 files):
- membranes-2940662-supplementary.pdf
